# Supplementary material for: Single-Cell Analysis Reveals Pre-Existing Basal-Associated Epithelial States in Metastatic Hormone-Naïve Prostate Cancer
Source: Int J Mol Sci. 2026 Jun 16;27(12):5405. doi: 10.3390/ijms27125405 (PMC13299256; doi:10.3390/ijms27125405)
Supplement: Supplementary file 1 [file ijms-27-05405-s001.zip]

Archive with 1 entries (1 files):
- ijms-4364996-supplementary.pdf
